# Supplementary material for: Microbial regulation of microRNA expression in the amygdala and prefrontal cortex
Source: Microbiome. 2017 Aug 25;5:102. doi: 10.1186/s40168-017-0321-3 (PMC5571609; doi:10.1186/s40168-017-0321-3)
Supplement: Supplementary file 1 — Differentially regulated microRNAs in the PFC and amygdala of GF and exGF mice. (XLSX 42 kb) [file 40168_2017_321_MOESM1_ESM.xlsx]

## Sheet: Amygdala_CON vs GF
Name	LogFC	FC	LogCPM	p-value	Mean CON	Mean GF
mmu-miR-5121	1.88839	3.70221	4.84405	0.00395786	172	538		Up-regulated
mmu-miR-673-5p	1.76419	3.39684	4.35836	3.09065e-05	130	550		Down-regulated
mmu-miR-3535	1.39374	2.62759	7.8886	9.99796e-07	1862	4966		* Normalized
mmu-miR-362-3p	1.04313	2.0607	5.36149	9.26842e-07	371	840
mmu-miR-669m-5p+1	1.03296	2.04622	0.899951	0.00465976	15	33
mmu-miR-144-3p	1.00937	2.01303	5.39915	6.33993e-05	382	849
mmu-miR-369-3p	0.9829	1.97643	10.8003	1.95703e-05	16456	35970
mmu-miR-341-5p	0.955499	1.93925	3.93969	0.00869795	143	270
mmu-miR-154-3p	0.865556	1.82204	6.56307	0.000473251	907	1855
mmu-miR-144-5p	0.840026	1.79008	4.9663	0.000367113	305	598
mmu-miR-153-3p	0.828006	1.77523	8.10232	0.000140808	2701	5168
mmu-miR-101c	0.827356	1.77443	1.76461	0.00733795	32	61
mmu-miR-652-5p	0.7851	1.72321	1.84884	0.00498953	35	64
mmu-miR-32-3p	0.773752	1.70971	0.986527	0.0279562	18	34
mmu-miR-669d-5p+1	0.76878	1.70383	0.902452	0.0199269	17	31
mmu-miR-3069-3p	0.756842	1.68979	2.36794	0.00282442	51	93
mmu-miR-3061-3p	0.730472	1.65918	1.47914	0.0164943	27	49
mmu-miR-15a-3p	0.730131	1.65879	1.24329	0.0333986	22	41
mmu-miR-190a-5p	0.681617	1.60394	5.37673	0.0162229	424	730
mmu-miR-540-5p	0.665898	1.58656	4.10364	0.00244598	179	318
mmu-miR-466d-3p	0.663437	1.58385	2.7959	0.00602216	72	126
mmu-miR-384-3p	0.662454	1.58277	8.65776	0.00106915	4254	7376
mmu-miR-544-5p	0.658324	1.57825	3.34817	0.00336151	107	183
mmu-miR-344d-3-5p	0.652509	1.5719	4.28117	0.0033376	204	352
mmu-miR-544-3p	0.645	1.56374	3.7948	0.00594473	145	248
mmu-miR-344g-3p	0.630017	1.54758	2.761	0.0130701	71	121
mmu-miR-665-3p	0.627954	1.54537	5.75249	0.00421012	577	1014
mmu-miR-547-3p	0.615008	1.53157	3.27617	0.0146268	103	168
mmu-miR-374b-3p	0.595199	1.51068	4.66436	0.00589774	275	452
mmu-miR-5621-3p	0.592766	1.50814	2.10035	0.0285448	45	77
mmu-miR-377-3p	0.575987	1.4907	6.39788	0.00627021	913	1517
mmu-miR-1197-3p	0.552189	1.46631	4.58501	0.0121316	262	419	*
mmu-miR-376b-3p	0.525264	1.4392	8.72395	0.0105147	4670	7413
mmu-miR-582-5p	0.484196	1.39881	5.30538	0.0376522	445	659
mmu-miR-30b-5p	0.478745	1.39353	10.1478	0.044941	12862	18859
mmu-miR-29c-3p	0.478632	1.39342	8.13095	0.0278717	3145	4780
mmu-miR-493-5p	0.473572	1.38854	6.71445	0.0210265	1199	1824
mmu-miR-592-5p	0.473373	1.38835	8.74382	0.0496466	4816	6905
mmu-miR-335-5p	0.470492	1.38558	8.86207	0.0207585	5314	7806
mmu-miR-322-5p	0.465267	1.38057	4.73688	0.0486462	304	443
mmu-let-7f-2-3p	0.462018	1.37747	6.31355	0.0357611	898	1344
mmu-miR-341-3p	0.447139	1.36333	11.6156	0.0506817	35469	54420
mmu-miR-431-5p	-0.412572	0.751283	6.70005	0.0416986	1547	1261
mmu-miR-126a-3p	-0.424777	0.744954	13.5757	0.0451195	184088	149117
mmu-miR-134-5p	-0.460505	0.726732	9.21275	0.0332433	8929	6910
mmu-miR-151-3p	-0.467181	0.723377	9.90729	0.0412657	14572	10904
mmu-miR-434-5p	-0.477961	0.717992	13.1641	0.0367427	138517	109414
mmu-miR-671-3p	-0.484441	0.714774	6.6035	0.020324	1481	1130
mmu-miR-485-5p	-0.499238	0.70748	9.64071	0.0369911	12259	8870
mmu-miR-22-5p	-0.500737	0.706746	7.48321	0.0226494	2698	2128
mmu-miR-532-5p	-0.504339	0.704983	11.0175	0.0174815	31437	23623
mmu-miR-192-5p	-0.505942	0.7042	9.30292	0.0351759	9541	7233
mmu-miR-758-3p	-0.506513	0.703922	6.09825	0.0187298	1045	812
mmu-miR-1298-3p	-0.516051	0.699283	8.36927	0.0186507	5051	3843
mmu-miR-128-3p+1	-0.517201	0.698726	16.9216	0.0429581	1895463	1353574
mmu-miR-139-3p	-0.522672	0.696081	8.15569	0.0241226	4417	3219
mmu-miR-543-3p	-0.523293	0.695782	11.7491	0.0326859	52253	38515
mmu-miR-425-5p	-0.525978	0.694488	8.67732	0.0152474	6270	4645
mmu-miR-3081-3p	-0.529432	0.692827	6.0914	0.0281906	1038	766
mmu-miR-330-5p	-0.549534	0.683241	10.9455	0.015706	30322	23025
mmu-miR-22-3p	-0.555131	0.680595	14.0351	0.0115048	256992	192979
mmu-miR-10b-5p	-0.562298	0.677223	5.31714	0.0269028	613	446
mmu-miR-6952-3p	-0.586111	0.666136	1.97999	0.0315732	59	43
mmu-miR-182-5p	-0.590626	0.664055	4.6767	0.0114214	396	283	*
mmu-miR-5100	-0.591055	0.663857	2.00242	0.0427421	59	42
mmu-miR-490-3p	-0.601973	0.658852	7.23334	0.00766978	2346	1679
mmu-miR-195a-3p	-0.606353	0.656855	5.63608	0.0157169	769	521
mmu-miR-1981-5p	-0.606993	0.656564	11.3325	0.0229006	40298	27273
mmu-miR-6906-3p	-0.607157	0.656489	3.92894	0.0335812	235	156
mmu-miR-3102-5p.2-5p	-0.607219	0.656461	2.02899	0.0308227	61	45
mmu-miR-3072-3p	-0.620641	0.650382	4.79252	0.0130007	437	299
mmu-miR-24-3p+1	-0.627024	0.647511	11.6564	0.00315858	50660	35925
mmu-miR-34a-5p	-0.627518	0.647289	6.93221	0.0333333	1865	1286
mmu-miR-184-3p	-0.633371	0.644668	4.3279	0.0394458	315	199
mmu-miR-466c-5p+1	-0.639055	0.642133	2.57206	0.0238287	89	64	*
mmu-miR-7093-3p	-0.651084	0.636802	2.15912	0.0362792	69	45
mmu-miR-122-5p	-0.661459	0.632238	4.98672	0.0326308	507	309	*
mmu-miR-369-5p	-0.669837	0.628578	10.5578	0.00454846	23866	16574
mmu-miR-217-5p	-0.682073	0.623269	3.12388	0.0205733	135	91
mmu-miR-7043-3p	-0.688258	0.620603	3.58263	0.00823416	189	122
mmu-miR-378a-3p	-0.688482	0.620506	11.5637	0.000952203	48487	31928
mmu-miR-183-5p	-0.699459	0.615803	4.77361	0.00112624	433	291	*
mmu-miR-7048-3p	-0.718851	0.607581	1.90391	0.0133811	58	38
mmu-miR-6973b-3p	-0.723146	0.605775	1.13583	0.0307583	32	23
mmu-miR-6948-3p	-0.743101	0.597454	1.18065	0.0259451	34	21
mmu-miR-378b	-0.776674	0.583711	4.08506	0.00257511	275	173
mmu-miR-704	-0.778631	0.58292	5.3305	0.0135045	639	378
mmu-miR-1843b-3p	-0.794173	0.576674	8.67824	0.00362643	6680	3882
mmu-miR-219a-2-3p	-0.845973	0.556336	10.7576	0.00474513	28016	17270	*
mmu-miR-674-3p	-0.846963	0.555954	9.70933	0.00011263	13897	8144
mmu-miR-679-5p	-0.847498	0.555748	4.87043	0.000244236	470	289
mmu-miR-147-3p	-0.859563	0.55112	1.46763	0.00760274	43	26
mmu-miR-1306-3p	-0.896244	0.537284	3.30502	0.00553472	161	89
mmu-miR-8120	-0.899304	0.536145	1.39039	0.00490808	41	24
mmu-miR-365-1-5p	-0.958653	0.514537	2.80333	0.00111124	115	62
mmu-miR-6979-3p	-0.97393	0.509117	2.24595	0.00085052	76	41
mmu-miR-187-3p	-0.97705	0.508017	8.67549	0.000301406	6970	3726
mmu-miR-216b-5p	-1.06835	0.476863	2.2545	0.00137321	79	42	*
mmu-miR-187-5p	-1.19123	0.437929	3.94639	0.00137658	273	130
put-mmu-miR-2	-1.31237	0.402659	3.29666	0.000185639	173	78
mmu-miR-206-3p	-1.44479	0.367347	3.28484	0.000169082	170	66
mmu-miR-193b-3p	-1.44915	0.366236	5.3592	0.00092719	748	283
mmu-miR-1964-3p	-1.78066	0.291051	5.5184	3.48048e-09	869	252

## Sheet: Amygdala_CON vs exGF
Name	LogFC	FC	LogCPM	p-value	Mean CON	Mean exGF
mmu-miR-5121	1.68971	3.22591	4.81442	0.0164081	172	606		Up-regulated
mmu-miR-32-3p	1.40066	2.64022	1.42674	0.000216143	18	53		Down-regulated
mmu-miR-144-3p	1.23917	2.36063	5.61557	0.00393804	382	1080
mmu-miR-6516-3p	1.07485	2.10651	1.07057	0.0146779	17	37
mmu-miR-26a-1-3p	1.05238	2.07395	0.759267	0.0063599	13	32
mmu-miR-669m-5p+1	0.970475	1.95949	0.931237	0.00734475	15	37
mmu-miR-362-3p	0.947223	1.92816	5.35841	0.00116413	371	860
mmu-miR-3535	0.93056	1.90602	7.65126	0.00125996	1862	3706
mmu-miR-483-3p	0.91826	1.88983	2.16679	0.0011214	40	88
mmu-miR-669b-5p	0.838399	1.78806	1.06099	0.0093563	18	38
mmu-miR-216a-5p	0.835508	1.78449	1.07798	0.0204527	18	42
mmu-miR-369-3p	0.831016	1.77894	10.7575	0.00792862	16456	35216
mmu-miR-144-5p	0.792827	1.73247	4.98426	0.0131706	305	654
mmu-miR-101a-5p	0.778589	1.71545	0.864712	0.0403579	16	33
put-mmu-miR-10	0.763429	1.69752	2.71865	0.0151677	64	136
mmu-miR-764-3p	0.707858	1.63338	3.44143	0.0289187	107	216
mmu-miR-15a-3p	0.697833	1.62207	1.26374	0.0444433	22	44
mmu-miR-384-3p	0.686975	1.6099	8.70689	0.00806683	4254	8052
mmu-miR-153-3p	0.670756	1.59191	8.04929	0.0209026	2701	4940
mmu-miR-547-3p	0.667396	1.5882	3.33638	0.0142493	103	181
mmu-miR-540-5p	0.666852	1.58761	4.14157	0.0231187	179	366
mmu-miR-665-3p	0.65753	1.57738	5.80266	0.0183697	577	1127
mmu-miR-154-3p	0.652626	1.57203	6.47707	0.0130903	907	1622
mmu-miR-335-5p	0.631236	1.54889	8.97817	0.0185272	5314	9197
mmu-miR-466d-3p	0.627834	1.54524	2.80697	0.0165285	72	124
mmu-miR-26b-3p	0.624773	1.54197	2.50075	0.0267914	58	103
mmu-miR-99a-3p	0.595706	1.51121	4.27494	0.0305015	204	378
mmu-let-7k	0.591594	1.50691	1.98172	0.0411621	40	68
mmu-miR-344d-3-5p	0.584648	1.49967	4.27395	0.0170827	204	362
mmu-miR-376b-3p	0.573197	1.48782	8.77679	0.0266829	4670	8272
mmu-miR-29c-3p	0.524443	1.43838	8.17873	0.035575	3145	5402
mmu-miR-582-5p	0.517591	1.43156	5.34603	0.0324266	445	737
mmu-miR-29a-3p	0.511333	1.42537	14.1516	0.0388729	200623	332338
mmu-miR-497-5p	0.508052	1.42213	4.87281	0.0492349	323	549
mmu-miR-124-3p+2	0.499436	1.41366	11.2867	0.0463395	27794	47750
mmu-miR-378a-3p	-0.523199	0.695827	11.5687	0.0293755	48487	36640
mmu-miR-674-3p	-0.543895	0.685917	9.75435	0.0258993	13897	10282
mmu-miR-412-5p	-0.552419	0.681876	7.10132	0.0274191	2201	1787
mmu-miR-1306-5p	-0.566535	0.675237	2.81167	0.0394246	109	86
mmu-miR-434-5p	-0.605823	0.657097	13.0654	0.00918319	138517	101728
mmu-miR-6540-3p	-0.61654	0.652233	2.01349	0.0439502	64	47
mmu-miR-330-5p	-0.621699	0.649905	10.8655	0.0114542	30322	22377
mmu-miR-3103-3p	-0.641184	0.641186	1.39505	0.039131	41	30
mmu-miR-1843b-3p	-0.645097	0.63945	8.66725	0.0247426	6680	4366
mmu-miR-187-3p	-0.650697	0.636972	8.7149	0.0195457	6970	4777
mmu-miR-1298-3p	-0.674297	0.626638	8.25695	0.00404112	5051	3539
mmu-miR-1298-5p	-0.686974	0.621156	11.6276	0.0304933	52295	36254
mmu-miR-653-5p	-0.691158	0.619357	2.94638	0.0122176	124	87
mmu-miR-10b-5p	-0.691736	0.619108	5.21428	0.027957	613	428
mmu-miR-7043-3p	-0.736051	0.60038	3.50256	0.0125056	189	119
mmu-miR-3081-3p	-0.740078	0.598707	5.95886	0.00420911	1038	680
mmu-miR-6966-3p	-0.747843	0.595493	2.3034	0.00912114	81	53
mmu-miR-378b	-0.750297	0.594481	4.0286	0.00338709	275	182
mmu-miR-3474	-0.787187	0.579473	3.13125	0.0249634	148	87
mmu-miR-187-5p	-0.814361	0.56866	3.97859	0.0294044	273	171
mmu-miR-8120	-0.837208	0.559726	1.33613	0.0306889	41	25
mmu-miR-3102-5p.2-5p	-0.838537	0.55921	1.89132	0.0156778	61	41
mmu-miR-7666-3p	-0.883955	0.54188	1.29546	0.00758214	40	26
mmu-miR-679-5p	-0.953621	0.516335	4.76235	0.000543669	470	285
mmu-miR-6906-3p	-0.966981	0.511575	3.74208	0.00121436	235	142
mmu-miR-6948-3p	-1.01116	0.496146	1.02095	0.00390829	34	19
mmu-miR-1964-3p	-1.01168	0.49597	5.60738	0.00154069	869	443
put-mmu-miR-2	-1.01481	0.494892	3.28857	0.00337312	173	95
mmu-miR-206-3p	-1.03887	0.486709	3.29865	0.000611984	170	100
mmu-miR-193b-3p	-1.14332	0.452715	5.33946	0.0506315	748	322
mmu-miR-1306-3p	-1.18842	0.438784	3.13626	0.000168648	161	78
mmu-miR-704	-1.19095	0.438016	5.12594	0.000134216	639	305
mmu-miR-365-1-5p	-1.23128	0.425939	2.63545	0.00153934	115	49
mmu-miR-497b	-1.34686	0.393146	1.97023	0.000372987	71	29
mmu-miR-6975-3p	-2.97576	0.127118	0.110745	6.34292e-06	23	3

## Sheet: Amygdala_GF vs exGF
Name	LogFC	FC	LogCPM	p-value	Mean GF	Mean exGF
mmu-miR-483-3p	1.05752	2.08135	2.22319	0.00106048	41	88		Up-regulated
mmu-miR-96-5p	0.976639	1.96788	3.09516	0.0838336	78	169		Down-regulated
mmu-miR-151-5p	0.951751	1.93422	8.92367	0.0324126	4422	7816		* Normalized
mmu-miR-216a-5p	0.8844	1.846	1.14449	0.0335222	20	42
mmu-miR-183-5p	0.863764	1.81978	4.90908	0.0550759	291	563	*
mmu-miR-6516-3p	0.837296	1.7867	1.22556	0.0405297	22	37
mmu-miR-1964-3p	0.779866	1.71697	4.76494	0.0568489	252	443
mmu-miR-338-3p	0.721296	1.64866	7.66211	0.0169508	2111	3596
mmu-miR-216b-5p	0.69362	1.61734	2.00268	0.0819216	42	65	*
mmu-miR-182-5p	0.693316	1.617	4.76988	0.0828141	283	497	*
mmu-miR-26a-1-3p	0.653541	1.57302	0.954859	0.0925237	20	32
mmu-miR-122-5p	0.648618	1.56767	4.98769	0.0882215	309	498	*
mmu-miR-32-3p	0.63755	1.55568	1.74596	0.0883782	34	53
mmu-miR-433-5p	0.605486	1.52149	6.2227	0.0921469	828	1266
mmu-miR-219a-5p+1	0.59233	1.50768	3.64559	0.0955346	136	227
mmu-miR-133a-3p+1	0.5466	1.46064	4.2263	0.0656074	200	322
mmu-miR-28a-5p	0.52294	1.43688	6.29778	0.0809712	906	1388
mmu-miR-152-5p	0.517026	1.431	3.71539	0.0826961	144	226
mmu-miR-466c-5p+1	0.503985	1.41813	2.50725	0.0876818	64	95	*
mmu-miR-501-5p	0.492221	1.40661	3.25612	0.096744	114	163
mmu-miR-181c-5p	0.489875	1.40432	8.80393	0.097603	5159	7512
mmu-miR-219a-2-3p	0.467315	1.38253	10.5227	0.0642511	17270	25040	*
mmu-miR-1197-3p	-0.578445	0.669685	4.59064	0.0520614	419	322	*
mmu-miR-653-5p	-0.59581	0.661673	2.88177	0.0630486	133	87
mmu-miR-497b	-0.923549	0.52721	1.6582	0.0225893	57	29

## Sheet: Prefrontal Cortex_CON vs GF
Name	LogFC	FC	LogCPM	p-value	Mean CON	Mean GF
mmu-miR-673-5p	1.41777	2.67172	4.79894	0.0021487	9.25	27	*
mmu-miR-10a-5p	1.1723	2.25371	5.9784	0.000485936	24.75	58.25			Up-regulated
mmu-miR-211-5p	0.814059	1.75815	3.086	0.00522974	3.25	6.75	*		Down-regulated
mmu-miR-219a-2-3p	0.71905	1.6461	9.8363	0.00188922	447	793	*		* Normalized
mmu-miR-673-3p	0.706269	1.63158	4.88341	0.00355062	14	24.5	*
mmu-miR-496a-3p	0.466434	1.38169	4.57642	0.021902	12.25	18.25
mmu-miR-30c-2-3p	0.448833	1.36494	7.10486	0.010441	75.25	109
mmu-miR-1a-3p	0.413957	1.33233	8.84663	0.0113297	257	361.5
mmu-miR-664-5p	0.403941	1.32312	5.03502	0.0310795	17.5	25
mmu-miR-152-3p	0.340807	1.26646	8.22435	0.0423564	171.75	229.5
mmu-miR-148a-3p	-0.33067	0.795167	12.4477	0.050609	4064.75	3404.25
mmu-miR-376c-3p	-0.377101	0.769983	4.58515	0.0473816	17	14	*
mmu-miR-137-3p	-0.387895	0.764244	9.04797	0.0302263	390.25	316.25
mmu-miR-425-3p	-0.409656	0.752803	4.18397	0.0426753	12.5	10
mmu-miR-421-3p	-0.410087	0.752578	6.14539	0.022726	52	41.25
mmu-miR-142-3p	-0.416987	0.748987	4.40421	0.0360072	15	12
mmu-miR-374b-5p	-0.461295	0.726334	6.48634	0.0227555	67	51.5
mmu-miR-190a-5p	-0.47457	0.719681	3.96375	0.0262793	11	8.25
mmu-miR-324-5p	-0.520583	0.69709	4.16914	0.010568	13.25	9.5	*
mmu-miR-296-3p	-0.597862	0.660733	4.21709	0.00882768	14	9.75
mmu-miR-448-3p	-0.686573	0.621328	2.96114	0.0190591	5.25	3.5
mmu-miR-551b-3p	-0.77965	0.582508	3.14063	0.00187968	6.75	4
mmu-miR-10b-5p	-0.807689	0.571296	5.38531	0.000212243	34	20.25
mmu-miR-1964-3p	-0.890727	0.539342	3.49661	0.00310701	9	4.75	*
mmu-miR-187-3p	-1.05099	0.482638	5.94718	0.0212099	52.5	27.25	*
mmu-miR-200c-3p	-2.46479	0.181144	4.2437	0.000145084	20.5	3.5
mmu-miR-182-5p	-2.82136	0.141477	5.98198	4.14786e-05	72.75	10.25
mmu-miR-429-3p	-2.89566	0.134375	4.57511	9.92101e-06	27	3.25
mmu-miR-200b-3p	-3.07227	0.118892	7.06498	3.92893e-05	158.25	19
mmu-miR-183-5p	-3.13325	0.113972	7.00424	2.01986e-05	151.75	17.75
mmu-miR-200a-3p	-3.62888	0.0808346	7.73788	5.28056e-07	261	21.5

## Sheet: Prefrontal Cortex_CON vs exGF
Name	LogFC	FC	LogCPM	p-value	Mean CON	Mean exGF
mmu-miR-10a-5p	1.30686	2.47402	6.08928	4.4383e-05	24.75	68.5		Up-regulated
mmu-miR-365-3p	0.460435	1.37596	4.81734	0.0169137	14.25	22.75		Down-regulated
mmu-miR-129-2-3p	0.439926	1.35653	8.66067	0.0102655	221.5	336.75
mmu-miR-133a-3p	0.431485	1.34862	4.23412	0.0308673	9.5	14.75
mmu-miR-1249-3p	0.420907	1.33877	6.32151	0.0318515	43.75	65.5
mmu-miR-129-1-3p	0.412274	1.33078	7.28522	0.0150445	85.75	128
mmu-miR-1a-3p	0.355678	1.27959	8.82334	0.0406102	257	368.5
mmu-miR-148b-5p	-0.374111	0.771581	4.69011	0.0506244	18	15.5
mmu-miR-412-5p	-0.47346	0.720235	6.74326	0.0136835	80	64.5
mmu-miR-1298-5p	-0.565707	0.675624	6.93616	0.0318156	93.5	69.75
mmu-miR-10b-5p	-0.740869	0.598379	5.41074	0.0259629	34	22.75
mmu-miR-200c-3p	-1.97633	0.254136	4.31311	0.00340651	20.5	5.5
mmu-miR-182-5p	-2.04622	0.242118	6.1056	0.00587351	72.75	19.25
mmu-miR-200b-3p	-2.12205	0.22972	7.20704	0.00788653	158.25	40.75
mmu-miR-429-3p	-2.16443	0.223071	4.67165	0.0036306	27	6.5
mmu-miR-122-5p	0.708793	1.63444	5.58273	0.0325477	22.75	41.75
mmu-miR-183-5p	-2.18717	0.219581	7.14057	0.00647573	151.75	37
mmu-miR-200a-3p	-2.24492	0.210965	7.90933	0.00491144	261	61.5

## Sheet: Prefrontal Cortex_GF vs exGF
Name	LogFC	FC	LogCPM	p-value	Mean GF	Mean exGF
mmu-miR-200a-3p	1.37694	2.59716	5.86298	0.00387463	21.5	61.5		Up-regulated
mmu-miR-1964-3p	1.09082	2.12995	3.65089	5.76986e-05	4.75	11.5	*	Down-regulated
mmu-miR-200b-3p	0.945422	1.92575	5.39891	0.0478335	19	40.75		* Normalized
mmu-miR-183-5p	0.936104	1.91335	5.28102	0.0353228	17.75	37
mmu-miR-187-3p	0.647215	1.56614	5.69902	0.0399042	27.25	44.5	*
mmu-miR-342-3p	0.619213	1.53604	6.37731	0.0433563	44.5	71.75
mmu-miR-539-5p	0.524901	1.43884	3.4917	0.00680784	5.5	9
mmu-miR-376c-3p	0.517133	1.43111	4.66725	0.00220373	14	21	*
mmu-miR-324-5p	0.406287	1.32527	4.11387	0.0173483	9.5	13.75	*
mmu-miR-369-3p	0.305665	1.23599	8.25309	0.0407947	187.5	245.25
mmu-miR-376a-5p	0.288426	1.22131	5.9782	0.0460168	38.5	49.75
mmu-miR-669c-5p	-0.299325	0.812633	6.40744	0.0410022	63.75	54.75
mmu-miR-99b-5p	-0.299642	0.812454	12.2253	0.0351394	3628.5	3130.75
mmu-miR-379-5p	-0.33866	0.790775	12.2805	0.0218675	3809	3201.5
mmu-miR-370-5p	-0.352646	0.783146	5.02781	0.0292894	24.5	20.25
mmu-miR-485-5p	-0.356772	0.78091	9.28563	0.0142956	481.25	397.5
mmu-miR-412-5p	-0.442636	0.735789	6.71118	0.00897002	82.25	64.5
mmu-miR-667-5p	-0.488524	0.712754	4.73508	0.00253385	20.75	15.5
mmu-miR-673-3p	-0.555135	0.680593	4.93322	0.00853454	24.5	17.25	*
mmu-miR-27a-5p	-0.577887	0.669944	3.10636	0.00418027	6.75	4.25
mmu-miR-219a-2-3p	-0.609607	0.655375	9.88182	0.00796126	793	543.25	*
mmu-miR-211-5p	-0.626439	0.647773	3.10301	0.0164125	6.75	4.25	*
mmu-miR-375-3p	-0.838263	0.559317	5.36268	0.00789855	35.5	21
mmu-miR-673-5p	-1.0102	0.496478	4.89164	0.0150842	27	13.5	*
